# Supplementary material for: Slip, Slop, Slap, Slide, Seek and Sport: A Systematic Scoping Review of Sun Protection in Sport in Australasia
Source: Curr Oncol. 2022 Dec 28;30(1):401–15. doi: 10.3390/curroncol30010033 (PMC9858120; doi:10.3390/curroncol30010033)
Supplement: Supplementary file 1 [file curroncol-30-00033-s001.zip]

Archive with 1 entries (1 files):
- curroncol-2037298-supplementary.pdf
